# Supplementary material for: Selective Solid–Liquid Extraction of Lithium Cation Using Tripodal Sulfate-Binding Receptors Driven by Electrostatic Interactions
Source: Molecules. 2024 May 22;29(11):2445. doi: 10.3390/molecules29112445 (PMC11173669; doi:10.3390/molecules29112445)
Supplement: Supplementary file 1 [file molecules-29-02445-s001.zip]

Archive with 1 entries (1 files):
- molecules-3007370-supplementary.pdf
